# Supplementary material for: Screening and Selection of a New Medium for Diosgenin Production via Microbial Biocatalysis of Fusarium sp
Source: Pharmaceuticals (Basel). 2021 Apr 21;14(5):390. doi: 10.3390/ph14050390 (PMC8143133; doi:10.3390/ph14050390)
Supplement: Supplementary file 1 [file pharmaceuticals-14-00390-s001.zip]

Archive with 1 entries (1 files):
- pharmaceuticals-1176303-supplementary.pdf
